# Supplementary material for: Alternatively spliced exon regulates context-dependent MEF2D higher-order assembly during myogenesis
Source: Nat Commun. 2023 Mar 10;14:1329. doi: 10.1038/s41467-023-37017-7 (PMC10006080; doi:10.1038/s41467-023-37017-7)
Supplement: Supplementary file 3 — Source data [file 41467_2023_37017_MOESM3_ESM.xlsx]

## Sheet: Fig1_A
Pos	Res	MBM	pDP
1	M	1.9219	0.8159
2	G	2.1219	0.797
3	R	2.4159	0.7349
4	K	2.766	0.5217
5	K	2.773	0.3533
6	I	2.8019	0.2411
7	Q	2.729	0.2073
8	I	2.4269	0.1703
9	Q	2.1156	0.1653
10	R	1.8674	0.1618
11	I	1.543	0.1584
12	T	1.3199	0.163
13	D	0.8998	0.1586
14	E	0.5127	0.1588
15	R	0	0.1559
16	N	0.1872	0.1531
17	R	0.316	0.1453
18	Q	0.316	0.1382
19	V	0.316	0.1332
20	T	0.316	0.1313
21	F	0.422	0.1318
22	T	0.5127	0.1326
23	K	0.661	0.1346
24	R	0.661	0.1355
25	K	0.661	0.1372
26	F	0.661	0.1409
27	G	0.661	0.1436
28	L	0.661	0.1448
29	M	0.316	0.1464
30	K	0	0.1448
31	K	0.422	0.1459
32	A	0.422	0.1445
33	Y	0.422	0.1433
34	E	0.422	0.1432
35	L	0.422	0.1424
36	S	0.5127	0.1431
37	V	0.661	0.143
38	L	0.5917	0.1439
39	C	0.5917	0.145
40	D	0.8998	0.1461
41	C	1.0694	0.1494
42	E	1.1562	0.1526
43	I	1.228	0.1556
44	A	1.2424	0.1599
45	L	1.1405	0.1659
46	I	1.1953	0.1691
47	I	1.2424	0.1735
48	F	1.3817	0.1736
49	N	1.1489	0.1741
50	H	1.3154	0.1787
51	S	1.6662	0.1805
52	N	1.903	0.1765
53	K	2.0398	0.1703
54	L	2.0403	0.1741
55	F	1.9976	0.1673
56	Q	2.0977	0.169
57	Y	2.1215	0.1687
58	A	2.0734	0.1796
59	S	1.8792	0.1881
60	T	1.7039	0.1997
61	D	1.4089	0.1978
62	M	1.2946	0.1915
63	D	1.3656	0.174
64	K	1.4378	0.1667
65	V	1.6947	0.1655
66	L	1.704	0.1788
67	L	1.6947	0.1874
68	K	1.6915	0.1946
69	Y	1.6704	0.2062
70	T	1.6403	0.2232
71	E	1.6907	0.2355
72	Y	1.6947	0.2612
73	N	1.6334	0.2969
74	E	1.4043	0.325
75	P	1.527	0.3445
76	H	1.6977	0.3643
77	E	1.9818	0.3532
78	S	2.3422	0.3377
79	R	2.5643	0.3103
80	T	2.8095	0.3326
81	N	2.906	0.3602
82	A	2.9966	0.393
83	D	2.8216	0.4244
84	I	2.4984	0.4235
85	I	2.1913	0.425
86	E	2.1161	0.4305
87	T	2.5814	0.4346
88	L	2.7908	0.4519
89	R	2.9451	0.4134
90	K	2.7777	0.3712
91	K	2.5826	0.4295
92	G	2.7296	0.533
93	F	2.9096	0.629
94	N	2.9719	0.6602
95	G	3.0262	0.7471
96	C	2.9346	0.7664
97	D	2.8104	0.8435
98	S	2.5527	0.8728
99	P	2.4496	0.8888
100	E	2.4496	0.9023
101	P	2.3727	0.9016
102	D	2.167	0.8943
103	G	2.0211	0.8831
104	E	2.3614	0.8554
105	D	2.387	0.8285
106	S	2.4105	0.7457
107	L	2.3766	0.703
108	E	2.2125	0.6547
109	Q	2.2229	0.6227
110	S	2.3843	0.5915
111	P	2.2058	0.5691
112	L	2.2699	0.5476
113	L	2.3273	0.5407
114	E	2.6734	0.5163
115	D	2.9638	0.502
116	K	3.0501	0.465
117	Y	2.9679	0.4459
118	R	2.7849	0.4107
119	R	2.3614	0.3879
120	A	2.0675	0.3806
121	S	1.8792	0.3706
122	E	1.7132	0.3614
123	E	1.4831	0.3367
124	L	1.3788	0.3219
125	D	1.1149	0.31
126	G	0.9609	0.3082
127	L	0.8403	0.3045
128	F	1.0724	0.3232
129	R	1.2875	0.3461
130	R	1.6761	0.3729
131	Y	1.9651	0.4433
132	G	2.0398	0.5018
133	S	2.0398	0.5215
134	T	2.0398	0.5343
135	V	1.9651	0.5302
136	P	1.6517	0.5167
137	A	1.4606	0.49
138	P	1.4606	0.4662
139	N	1.7444	0.4275
140	F	2.0816	0.3923
141	A	2.2601	0.4024
142	M	2.3972	0.4122
143	P	2.3396	0.3949
144	V	1.9884	0.3996
145	T	1.8169	0.4359
146	V	1.8675	0.4602
147	P	1.7045	0.5043
148	V	1.5152	0.5568
149	S	2.0227	0.6125
150	N	1.9476	0.6354
151	Q	1.8944	0.6154
152	S	2.0842	0.6092
153	S	2.4152	0.5641
154	L	2.7026	0.5911
155	Q	2.951	0.6513
156	F	2.8344	0.7448
157	S	2.8705	0.827
158	N	2.754	0.8727
159	P	2.3604	0.9042
160	S	2.0856	0.9225
161	G	1.8962	0.928
162	S	1.6291	0.9279
163	L	1.1489	0.9171
164	V	1.1194	0.9037
165	T	1.228	0.8887
166	P	1.326	0.8796
167	S	1.8675	0.8647
168	L	2.119	0.853
169	V	2.3342	0.8354
170	T	2.4194	0.8022
171	S	2.2597	0.7884
172	S	2.1673	0.8007
173	L	2.2058	0.806
174	T	2.2378	0.791
175	D	2.3825	0.7803
176	P	2.2946	0.7645
177	R	2.2421	0.745
178	L	2.2223	0.7114
179	L	2.1495	0.727
180	S	2.1955	0.7166
181	P	2.4772	0.7279
182	Q	2.6338	0.7176
183	Q	2.5569	0.7251
184	P	2.8028	0.7435
185	A	2.9283	0.7467
186	L	2.8898	0.7474
187	Q	2.9107	0.7663
188	R	2.804	0.7925
189	N	2.5523	0.8232
190	S	2.4344	0.8788
191	V	2.3189	0.8999
192	S	2.116	0.9079
193	P	2.0356	0.9155
194	G	1.7388	0.9241
195	L	1.6764	0.93
196	P	1.7988	0.9381
197	Q	1.867	0.9406
198	R	1.8246	0.9442
199	P	1.7947	0.9485
200	A	1.5946	0.9475
201	S	1.6136	0.9404
202	A	1.898	0.9328
203	G	1.9462	0.9214
204	A	1.785	0.9059
205	M	2.2206	0.8982
206	L	2.3739	0.9005
207	G	2.3739	0.8988
208	G	2.441	0.906
209	D	2.4963	0.8978
210	L	2.3946	0.9002
211	N	2.1533	0.8987
212	S	1.7072	0.8999
213	A	1.8052	0.8963
214	N	1.6811	0.8761
215	G	1.6217	0.8625
216	A	1.8426	0.844
217	C	2.1629	0.8362
218	P	2.2338	0.8376
219	S	2.1569	0.8496
220	P	2.3781	0.8632
221	V	2.5271	0.855
222	G	2.4074	0.8577
223	N	2.2905	0.8428
224	G	2.2573	0.8041
225	Y	2.488	0.7466
226	V	2.6606	0.6887
227	S	2.7098	0.6883
228	A	2.7637	0.6542
229	R	2.7101	0.6754
230	A	2.6997	0.6885
231	S	2.7433	0.6851
232	P	2.6572	0.6754
233	G	2.406	0.6342
234	L	2.4129	0.5886
235	L	2.406	0.5858
236	P	2.5539	0.6178
237	V	2.6087	0.6234
238	A	2.7959	0.6194
239	N	2.9539	0.633
240	G	2.8251	0.5701
241	N	2.6682	0.556
242	S	2.7318	0.5309
243	L	2.7037	0.5194
244	N	2.6821	0.4883
245	K	2.6672	0.4783
246	V	2.9038	0.5363
247	I	2.8752	0.6178
248	P	2.6886	0.7354
249	A	2.5539	0.8227
250	K	2.3116	0.8803
251	S	1.8369	0.9124
252	P	1.7399	0.9256
253	P	1.843	0.9343
254	P	2.0254	0.9433
255	P	2.13	0.9502
256	T	2.3673	0.9505
257	H	2.4758	0.9487
258	S	2.3586	0.9442
259	T	2.3727	0.9461
260	Q	2.2803	0.9393
261	L	1.9976	0.9369
262	G	2.3158	0.9273
263	A	2.561	0.916
264	P	2.8339	0.9014
265	S	2.9603	0.8385
266	R	2.9072	0.764
267	K	2.836	0.705
268	P	2.3287	0.6434
269	D	2.3614	0.5977
270	L	2.0275	0.5408
271	R	2.2129	0.5062
272	V	2.4087	0.4887
273	I	2.5667	0.5023
274	T	2.754	0.4848
275	S	2.9778	0.4718
276	Q	2.9503	0.4666
277	A	2.7777	0.4626
278	G	2.5556	0.4275
279	K	2.4403	0.4054
280	G	2.3396	0.3542
281	L	2.0642	0.3037
282	M	1.889	0.2458
283	H	1.7333	0.2295
284	H	1.6923	0.2318
285	L	1.7934	0.2626
286	T	2.0398	0.2821
287	E	2.0925	0.2932
288	D	2.0734	0.2997
289	H	2.1038	0.3076
290	L	2.2575	0.3128
291	D	2.1287	0.3188
292	L	1.926	0.351
293	N	1.9976	0.3822
294	N	2.0705	0.4266
295	A	2.2573	0.4745
296	Q	2.5826	0.5184
297	R	2.6489	0.6927
298	L	2.9259	0.7652
299	G	2.7924	0.8005
300	V	2.5219	0.8338
301	S	2.4731	0.8582
302	Q	2.537	0.8829
303	S	2.5492	0.8899
304	T	2.4147	0.8888
305	H	2.2219	0.8815
306	S	2.3036	0.8623
307	L	2.2436	0.836
308	T	2.579	0.8065
309	T	2.4187	0.683
310	P	2.589	0.6356
311	V	2.6035	0.5858
312	V	2.6433	0.5414
313	S	2.5959	0.5335
314	V	2.5807	0.5648
315	A	2.5096	0.6239
316	T	2.3372	0.6861
317	P	2.1798	0.7145
318	S	2.2585	0.7147
319	L	2.2668	0.7138
320	L	2.455	0.7132
321	S	2.4886	0.6689
322	Q	2.5231	0.7009
323	G	2.2245	0.7523
324	L	2.1509	0.7834
325	P	2.0705	0.7861
326	F	2.1883	0.7898
327	S	2.2128	0.7818
328	S	2.4427	0.7557
329	M	2.9115	0.7236
330	P	2.9482	0.6004
331	T	2.818	0.5637
332	A	2.4403	0.4688
333	Y	2.0129	0.375
334	N	1.7162	0.3553
335	T	1.72	0.3323
336	D	2.1147	0.3387
337	Y	2.5783	0.3674
338	Q	2.9603	0.4359
339	L	2.9287	0.5757
340	T	2.8456	0.6332
341	S	2.8025	0.6513
342	A	2.6602	0.6798
343	E	2.7505	0.6807
344	L	2.7573	0.6631
345	S	2.7061	0.6786
346	S	2.6071	0.7109
347	L	2.4276	0.7291
348	P	2.2858	0.7517
349	A	2.0946	0.7743
350	F	2.1399	0.7882
351	S	2.2083	0.8001
352	S	2.2585	0.8211
353	P	2.2811	0.8334
354	G	2.5539	0.8248
355	G	2.5131	0.8105
356	L	2.3989	0.7707
357	S	2.0012	0.7527
358	L	1.8062	0.75
359	G	1.806	0.7621
360	N	1.9681	0.773
361	V	2.2641	0.7841
362	T	2.4215	0.8377
363	A	2.354	0.854
364	W	2.2129	0.8598
365	Q	1.7988	0.8785
366	Q	1.9334	0.9092
367	P	2.2095	0.9285
368	Q	2.3879	0.9384
369	Q	2.2585	0.9481
370	P	2.5133	0.9651
371	Q	2.385	0.9735
372	Q	2.4778	0.975
373	P	2.2229	0.9789
374	Q	1.8872	0.981
375	Q	1.5128	0.9823
376	P	1.1149	0.9833
377	Q	0.7724	0.9833
378	P	0.422	0.9836
379	P	0.1872	0.9837
380	Q	0	0.9836
381	Q	0	0.9837
382	Q	0	0.9835
383	P	0	0.9833
384	P	0	0.983
385	Q	0	0.9825
386	P	0	0.9822
387	Q	0	0.9821
388	Q	0	0.9817
389	P	0	0.9815
390	Q	0.1872	0.9809
391	P	0.422	0.9803
392	Q	0.661	0.9793
393	Q	0.9971	0.9779
394	P	1.2946	0.9777
395	Q	1.4888	0.9752
396	Q	1.6907	0.9718
397	P	1.6916	0.9724
398	Q	1.3337	0.9694
399	Q	1.5492	0.9695
400	P	1.7459	0.97
401	P	1.8402	0.97
402	Q	2.0801	0.9708
403	Q	2.0465	0.9713
404	Q	2.0254	0.9692
405	S	2.2896	0.9664
406	H	2.4629	0.9532
407	L	2.4712	0.9253
408	V	2.4583	0.9026
409	P	2.3497	0.8973
410	V	2.2943	0.8859
411	S	2.2222	0.8876
412	L	2.2609	0.9005
413	S	2.4916	0.9009
414	N	2.5859	0.9062
415	L	2.4584	0.9163
416	I	2.316	0.9356
417	P	2.0147	0.9406
418	G	2.0614	0.9462
419	S	1.9191	0.9519
420	P	1.853	0.9511
421	L	1.9219	0.9486
422	P	1.9839	0.9424
423	H	2.4991	0.9352
424	V	2.7639	0.9242
425	G	2.9866	0.8955
426	A	2.9283	0.8023
427	A	2.6361	0.7734
428	L	2.3936	0.7295
429	T	2.2975	0.6995
430	V	2.2229	0.7097
431	T	2.1261	0.707
432	T	2.3412	0.7703
433	H	2.4398	0.8094
434	P	2.3699	0.8416
435	H	2.5136	0.8556
436	I	2.4892	0.8698
437	S	2.7318	0.8958
438	I	2.8752	0.8852
439	K	2.7529	0.9077
440	S	2.422	0.933
441	E	2.0152	0.9521
442	P	1.5262	0.9587
443	V	1.0694	0.9649
444	S	1.5074	0.9668
445	P	1.6373	0.9692
446	S	2.0254	0.9708
447	R	2.0254	0.9711
448	E	2.036	0.9711
449	R	2.018	0.9701
450	S	2.018	0.9684
451	P	2.1751	0.9663
452	A	2.3312	0.9604
453	P	2.3872	0.9555
454	P	2.3458	0.9518
455	P	2.1518	0.9433
456	P	2.0403	0.9406
457	A	1.9108	0.945
458	V	1.7516	0.9377
459	F	1.8315	0.9357
460	P	2.0367	0.9306
461	A	2.1395	0.9343
462	A	2.2235	0.9316
463	R	2.3032	0.9396
464	P	2.1565	0.958
465	E	2.3501	0.961
466	P	2.2199	0.9671
467	G	2.0048	0.9686
468	D	2.1955	0.973
469	G	2.1738	0.9753
470	L	2.1883	0.9753
471	S	2.0396	0.9763
472	S	1.7809	0.9768
473	P	1.2844	0.976
474	A	1.3752	0.9775
475	G	1.5436	0.9769
476	G	1.6562	0.9761
477	S	1.7167	0.9747
478	Y	1.9681	0.9691
479	E	1.9913	0.9631
480	T	2.0769	0.9565
481	G	2.3126	0.9555
482	D	2.4687	0.9482
483	R	2.6653	0.9402
484	D	2.5679	0.9337
485	D	2.3855	0.9251
486	G	2.3377	0.9147
487	R	2.4153	0.9102
488	G	2.3482	0.8993
489	D	2.3949	0.8936
490	F	2.3825	0.9057
491	G	2.1769	0.9025
492	P	1.6419	0.8909
493	T	1.8904	0.8799
494	L	1.9002	0.8686
495	G	1.6515	0.8601
496	L	2.0169	0.8337
497	L	2.2371	0.8248
498	R	2.6134	0.7806
499	P	2.6501	0.7866
500	A	2.4998	0.7795
501	P	2.253	0.7916
502	E	2.1848	0.802
503	P	2.4772	0.8163
504	E	2.4391	0.8113
505	A	2.5195	0.8183
506	E	2.488	0.8297
507	G	2.197	0.8214
508	S	2.406	0.7863
509	A	2.4211	0.7567
510	V	2.5622	0.6976
511	K	2.5283	0.6719
512	R	2.3825	0.5941
513	M	2.3101	0.6012
514	R	2.1273	0.6088
515	L	1.9114	0.6165
516	D	1.7231	0.6103
517	T	1.5193	0.6149
518	W	1.4905	0.6162
519	T	1.6402	0.6804
520	L	1.6855	0.694
521	K	1.371	0.6747

## Sheet: Fig1_C
variant	disorder (pD)
wt	0.1796
var1	0.1823
var2	0.3273
var3	0.4799
var4	0.5033
var5	0.1423
var6	0.1592
var7	0.1282
var8	0.1303

## Sheet: Fig1_D
variant	droplet probability (pDP)	Multiplicity of binding mode (MBM)	MBM normalized
wt	0.3093	2.0888	0.628778
var1	0.4832	2.5235	0.759633
var2	0.4121	1.9941	0.600271
var3	0.5046	0.6278	0.188983
var4	0.5855	1.7184	0.517279
var5	0.3711	2.4746	0.744913
var6	0.3769	2.4068	0.724503
var7	0.2605	2.1547	0.648615
var8	0.3154	2.2664	0.68224

## Sheet: Fig2_A
% of Mef2D-wt transfected cell Luciferase/b-gal signals
	beta-		v1+MCK+B-gal	v2+MCK+B-gal		v3+MCK+B-gal	v4+MCK+B-gal		v5+MCK+B-gal	v6+MCK+B-gal	v7+MCK+B-gal	v8+MCK+B-gal
	35.7548		97.9585	118.26		120.45	137.838		165.431	189.491	154.04	175.893
	41.2597		106.202	114.788		134.005	124.03		158.578	172.389	145.959	183.27
	36.6476		109.034	124.791		147.043	106.757		176.758	146.784	175.558	175.393
	27.3656		119.415	116.859		136.992	133.069		214.757	161.525	163.901	166.23
	25.7129		116.556	142.419		157.947	135.757		229.526	160.423	182.445	173.953
	37.3248		108.295	125.027		145.949	124.386		210.316	152.361	168.494	149.473
	85.6733		79.7313	82.5254		123.246	97.898		154.387	110.703	106.321	149.73
	78.4122		95.2576	94.2883		115.464	108.282		185.654	114.825	131.406	147.954
	61.0608		105.265	81.404		106.519	101.258		147.361	124.434	96.1159	121.739
	54.4066		103.202	91.3409		124.941	130.281		121.951	97.1711	115.978	97.8855
	53.4337		91.6441	81.6976		118.401	166.931		216.209	106.968	127.5	82.6761
	52.4833		87.4994	74.1178		101.987	121.003		159.371	90.9386	131.835	65.8489
mean	49.1279		101.672	103.96		127.745	123.957		178.358	135.668	141.629	140.837
SD	18.9518		11.7083	22.2632		16.987	19.1796		33.151	32.2198	27.9346	39.7547
n	12		12	12		12	12		12	12	12	12
SE	5.47091		3.37991	6.42683		4.90371	5.53669		9.56988	9.30105	8.06404	11.4762

## Sheet: Fig2_B
% of Mef2D-wt transfected cell Luciferase/b-gal signals
	beta-		v1+MCK+B-gal	v2+MCK+B-gal		v3+MCK+B-gal	v4+MCK+B-gal		v5+MCK+B-gal	v6+MCK+B-gal	v7+MCK+B-gal	v8+MCK+B-gal
	115.037		101.467	69.2625		94.5337	73.595		77.3565	92.2124	74.6523	125.562
	99.2136		102.103	73.9908		83.5292	68.3722		65.5675	83.6867	94.8156	107.043
	91.6193		60.3256	55.0162		99.7044	77.0709		59.6926	79.2357	73.6093	117.463
	64.8627		99.7159	58.1878		55.5514	67.5579		92.4006	111.703	101.087	121.175
	43.6493		109.296	62.5838		61.5735	81.4445		96.7642	111.288	123.766	119.846
	72.7633		96.6743	53.9174		57.453	85.9727		96.6469	83.1757	112.573	96.7001
	59.741		101.467	69.2625		94.5337	73.595		77.3565	92.2124	74.6523	125.562
	72.7335		102.103	73.9908		83.5292	68.3722		65.5675	83.6867	94.8156	107.043
	92.37		60.3256	55.0162		99.7044	77.0709		59.6926	79.2357	73.6093	117.463
	122.235		99.7159	58.1878		55.5514	67.5579		92.4006	111.703	101.087	121.175
	95.8311		109.296	62.5838		61.5735	81.4445		96.7642	111.288	123.766	119.846
	71.0896		96.6743	53.9174		57.453	85.9727		96.6469	83.1757	112.573	96.7001
mean	83.4288		94.9304	62.1597		75.3909	75.6689		81.4047	93.5503	96.7507	114.631
SD	23.2058		16.646	7.69114		18.7331	6.93898		15.5374	13.855	19.1958	10.239
n	12		12	12		12	12		12	12	12	12
SE	6.69895		4.80529	2.22024		5.40779	2.00311		4.48527	3.99959	5.54134	2.95576

## Sheet: Fig2_C
	wt+MCK+B-gal	v1+MCK+B-gal	v2+MCK+B-gal	v3+MCK+B-gal	v4+MCK+B-gal	v5+MCK+B-gal	v6+MCK+B-gal	v7+MCK+B-gal	v8+MCK+B-gal
Lum_autogain
Measurement#1	91804	62986	80538	37529	124847	104223	51844	76085	71231
	80761	81072	76160	38904	99946	95039	63668	75869	78638
	101522	74721	77012	36274	125402	76680	40499	68677	60052
Measurement#2	147507	128183	120027	46274	193114	161921	114278	110910	96221
	138468	101272	145307	63266	157702	127449	84678	96422	99248
	126447	123427	127704	46379	194311	116917	108301	124063	105448
Measurement#3	20712	27623	22740	10255	31587	29041	17666	21074	18889
	23532	28248	25069	13145	32099	26706	18291	15071	24577
	27336	25413	21153	10052	48993	19283	20060	15853	19846
Lum_autogain_2
Measurement#1	43239	40346	49250	21358	50491	46301	23591	41316	40548
	55650	44056	44469	21985	47252	48273	23664	39358	36818
	47254	44154	39235	21646	49188	45237	23946	33784	32261
Measurement#2	84917	55744	59640	45682	90967	70617	53389	86814	54952
	70814	58774	95847	29027	73803	72123	42977	53749	57830
	70983	55871	62133	31122	87410	64253	59122	55794	57289
Measurement#3	25397	29927	26740	13664	31960	35648	16997	20855	22295
	24193	30606	28626	13382	34324	21665	18681	21657	19125
	25410	29076	24683	12092	35219	28819	17642	22071	21684
Galaktozidaz
Measurement#1	0.334	0.251	0.245	0.166	0.279	0.185	0.137	0.158	0.195
	0.349	0.247	0.247	0.171	0.286	0.187	0.13	0.16	0.202
	0.355	0.255	0.26	0.172	0.292	0.193	0.131	0.162	0.203
Measurement#2	0.574	0.476	0.525	0.273	0.633	0.449	0.329	0.272	0.31
	0.597	0.496	0.528	0.283	0.652	0.446	0.343	0.28	0.285
	0.583	0.496	0.521	0.288	0.632	0.446	0.327	0.279	0.299
Measurement#3	0.304	0.382	0.341	0.137	0.399	0.225	0.202	0.198	0.211
	0.312	0.391	0.344	0.14	0.392	0.226	0.198	0.202	0.211
	0.313	0.394	0.354	0.138	0.399	0.226	0.201	0.203	0.214
												% of wt control
	wt+MCK+B-gal	v1+MCK+B-gal	v2+MCK+B-gal	v3+MCK+B-gal	v4+MCK+B-gal	v5+MCK+B-gal	v6+MCK+B-gal	v7+MCK+B-gal	v8+MCK+B-gal			v1+MCK+B-gal	v2+MCK+B-gal	v3+MCK+B-gal	v4+MCK+B-gal	v5+MCK+B-gal	v6+MCK+B-gal	v7+MCK+B-gal	v8+MCK+B-gal
Ratio	274862	250940	328727	226078	447480	563368	378423	481551	365287			91.2967	119.597	82.2515	162.802	204.964	137.677	175.197	132.898
	231407	328227	308340	227509	349462	508230	489754	474181	389297			141.84	133.246	98.3155	151.016	219.626	211.642	204.912	168.231
	285977	293024	296200	210895	429459	397306	309153	423932	295823			102.464	103.575	73.7454	150.172	138.929	108.104	148.24	103.443
	256981	269292	228623	169502	305077	360626	347350	407757	310390			104.791	88.9649	65.9589	118.716	140.332	135.166	158.672	120.783
	231940	204177	275203	223555	241874	285760	246875	344364	348239			88.0304	118.653	96.3849	104.283	123.204	106.439	148.471	150.142
	216890	248845	245113	161038	307454	262146	331196	444670	352669			114.733	113.013	74.2487	141.756	120.866	152.702	205.021	162.602
	83542.8	78342.9	78416.4	99737.2	80100.3	158436	84143.6	105328	105664			93.7758	93.8638	119.385	95.8793	189.646	100.719	126.077	126.478
	77541.7	78276.2	83215.1	95585.7	87561.2	95862.8	94348.5	107213	90639.8			100.947	107.317	123.27	112.922	123.628	121.675	138.265	116.892
	81182.1	73797	69726	87623.2	88268.2	127518	87771.1	108724	101327			90.903	85.8884	107.934	108.729	157.076	108.116	133.926	124.815
Mean_measurement#1	264082	290730	311089	221494	408800	489634	392443	459888	350136
SD	28838.3	38694.2	16436.6	9206.65	52172.8	84578.3	91113.2	31356	48544.2
n	3	3	3	3	3	3	3	3	3
SE	16649.8	22340.1	9489.66	5315.46	30122	48831.3	52604.2	18103.4	28027
Percentage	100	110.091	117.8	83.8732	154.8	185.41	148.606	174.146	132.586
Mean_measurement#2	235270	240771	249646	184698	284802	302844	308473	398931	337099
SD	20251.8	33299.6	23618.4	33915.8	37195.5	51414.7	53954	50732.2	23236.5
n	3	3	3	3	3	3	3	3	3
SE	11692.4	19225.5	13636.1	19581.3	21474.8	29684.3	31150.4	29290.2	13415.6
Percentage	100	102.338	106.11	78.5047	121.053	128.722	131.114	169.563	143.282
Mean_measurement#3	80755.5	76805.4	77119.2	94315.4	85309.9	127272	88754.4	107088	99210.1
SD	3023.21	2605.58	6837.49	6156.12	4525.5	31287.1	5173.03	1701.34	7732.34
n	3	3	3	3	3	3	3	3	3
SE	1745.45	1504.33	3947.63	3554.24	2612.8	18063.6	2986.65	982.272	4464.27
Percentage	100	95.1085	95.4971	116.791	105.64	157.602	109.905	132.608	122.852
												% of wt control
Mean_Total	193369	202769	212618	166836	259637	306583	263224	321969	262148		Mean_Total	103.198	107.124	93.4993	127.364	157.586	131.36	159.865	134.032
SD	87189.1	100231	106085	59417.3	144944	165293	145788	166010	125318		SD	16.7557	15.711	20.7425	24.2313	37.8338	34.8028	29.2634	21.7763
n	9	9	9	9	9	9	9	9	9		n	9	9	9	9	9	9	9	9
SE	29063	33410.4	35361.6	19805.8	48314.7	55097.7	48596	55336.7	41772.8		SE	5.58522	5.23699	6.91418	8.07709	12.6113	11.6009	9.75447	7.25877
Percentage	100	104.861	109.954	86.2784	134.27	158.548	136.125	166.505	135.569
t-test	vs WT	0.473158	0.12793	0.0853923	0.0175658	0.00961257	0.0365033	0.00225578	0.00714126
	vs Var#1		0.47335	0.089297	0.0326942	0.00991042	0.0116807	0.00129086	0.0073316
	vs Var#2			0.0242287	0.0352386	0.00873111	0.0516052	0.00155317	0.00410782
	vs Var#3				0.0205109	0.00676764	0.0198103	0.00385097	0.00465257
	vs Var#4					0.0647637	0.884602	0.0083169	0.17454
	vs Var#5						0.0992968	0.570485	0.17454
	vs Var#6							0.00786842	0.953695
	vs Var#7								0.0103643

## Sheet: Fig3_B
Sample	Date	20160715		20150916		20151028		20170127
	MyoD	myoD/actin	%	MyoD/actin	%	MyoD/actin	%	MyoD/actin	%		Average	SD	n	SE								t-test
C2C12_CMV-wt_diff_day1		2.16299	100	0.338952	100	0.400845	100	1.45772	100		100	0	4	0			100	100	100	100
C2C12_CMV-mut1_diff_day1		3.77625	174.585	0.500013	147.517	0.650051	162.17	1.64169	112.621		149.223	26.7923	4	13.3962			174.585	147.517	162.17	112.621		0.017446
C2C12_CMV-mut2_diff_day1		3.00297	138.834	0.472763	139.478	0.515898	128.702	1.31723	90.363		124.344	23.1856	4	11.5928			138.834	139.478	128.702	90.363		0.0632847
C2C12_CMV-mut3_diff_day1		2.64933	122.485	0.777391	229.351	0.638655	159.327	1.7369	119.152		157.579	51.1942	4	25.5971			122.485	229.351	159.327	119.152		0.0549978
C2C12_CMV-mut4_diff_day1		3.54971	164.111	0.836328	246.74	0.527523	131.603	1.99571	136.907		169.84	53.2073	4	26.6037			164.111	246.74	131.603	136.907		0.0393243
C2C12_CMV-mut5_diff_day1		2.86842	132.614	1.02545	302.537	1.48029	369.292	2.54174	174.364		244.702	110.119	4	55.0595			132.614	302.537	369.292	174.364		0.0392266
C2C12_CMV-mut6_diff_day1		3.44186	159.125	0.63746	188.068	0.699713	174.559	2.53985	174.235		173.997	11.8256	4	5.91279			159.125	188.068	174.559	174.235		0.000549897
C2C12_CMV-mut7_diff_day1		4.27622	197.7	0.925711	273.11	0.71102	177.38	2.86109	196.272		211.115	42.3544	4	21.1772			197.7	273.11	177.38	196.272		0.00674
C2C12_CMV-mut8_diff_day1		4.39611	203.242	1.30343	384.548	0.989187	246.775	2.94864	202.278		259.211	86.0966	4	43.0483			203.242	384.548	246.775	202.278		0.0171577
C2C12_CMV-betaminus_day1		1.39812	64.6384	0.29812	87.9536	0.30812	76.8677	1.11062	76.1891		76.4122	9.52338	4	4.76169			64.6384	87.9536	76.8677	76.1891		0.00789502
	MyoD	myoD/actin
C2C12_CMV-wt_diff_day2		0.673287	100	0.704189	100	0.702542	100	1.12585	100		100	0	4	0			100	100	100	100
C2C12_CMV-mut1_diff_day2		0.448553	66.6214	0.65292	92.7195	0.496555	70.6797	1.09056	96.8651		81.7214	15.2776	4	7.6388			66.6214	92.7195	70.6797	96.8651		0.0482464
C2C12_CMV-mut2_diff_day2		0.389848	57.9023	0.371452	52.7489	0.433713	61.7348	0.419688	37.2774		52.4158	10.7429	4	5.37143			57.9023	52.7489	61.7348	37.2774		0.00151618
C2C12_CMV-mut3_diff_day2		0.490337	72.8274	0.438376	62.2526	0.425687	60.5924	0.897921	79.755		68.8568	9.06369	4	4.53184			72.8274	62.2526	60.5924	79.755		0.00315518
C2C12_CMV-mut4_diff_day2		0.422099	62.6923	0.195387	27.7463	0.59645	84.8988	0.673224	59.797		58.7836	23.5345	4	11.7673			62.6923	27.7463	84.8988	59.797		0.0197031
C2C12_CMV-mut5_diff_day2		1.55242	230.573	1.39378	197.927	1.27304	181.205	1.87772	166.782		194.122	27.4317	4	13.7158			230.573	197.927	181.205	166.782		0.00316807
C2C12_CMV-mut6_diff_day2		0.957908	142.273	0.355579	50.4949	1.23795	176.21	0.948097	84.2117		113.298	56.5325	4	28.2663			142.273	50.4949	176.21	84.2117		0.335065
C2C12_CMV-mut7_diff_day2		0.723013	107.386	0.458281	65.0793	0.782112	111.326	0.780062	69.2865		88.2693	24.462	4	12.231			107.386	65.0793	111.326	69.2865		0.204133
C2C12_CMV-mut8_diff_day2		0.794262	117.968	0.896397	127.295	0.87057	123.917	1.8326	162.775		132.989	20.2284	4	10.1142			117.968	127.295	123.917	162.775		0.0235369
C2C12_CMV-betaminus_day2						0.57641	82.0463	0.447971	39.7896		60.918	29.88	2	21.1283					82.0463	39.7896		0.157757
	MyoD	myoD/actin
C2C12_CMV-wt_diff_day3		0.370335	100	1.42918	100	0.707515	100	1.95764	100		100	0	4	0			100	100	100	100
C2C12_CMV-mut1_diff_day3		0.239956	64.7943	1.26772	88.7024	0.442443	62.5349	1.68581	86.1141		75.5364	13.78	4	6.88998			64.7943	88.7024	62.5349	86.1141		0.0190371
C2C12_CMV-mut2_diff_day3		0.212239	57.31	0.862286	60.3344	0.422651	59.7374	1.0151	51.8532		57.3087	3.86504	4	1.93252			57.31	60.3344	59.7374	51.8532		0.000101532
C2C12_CMV-mut3_diff_day3		0.118504	31.9992	0.701659	49.0953	0.308909	43.6612	0.720373	36.798		40.3884	7.52309	4	3.76155			31.9992	49.0953	43.6612	36.798		0.000273122
C2C12_CMV-mut4_diff_day3		0.231206	62.4316	1.17291	82.0689	0.513636	72.5973	0.638492	32.6154		62.4283	21.4319	4	10.7159			62.4316	82.0689	72.5973	32.6154		0.0196532
C2C12_CMV-mut5_diff_day3		0.484257	130.762	1.86883	130.762	0.508068	71.8103	1.52624	77.9633		102.824	32.3572	4	16.1786			130.762	130.762	71.8103	77.9633		0.436264
C2C12_CMV-mut6_diff_day3		0.375301	101.341	1.48208	103.701	0.756359	106.904	1.82614	93.2825		101.307	5.8152	4	2.9076			101.341	103.701	106.904	93.2825		0.341763
C2C12_CMV-mut7_diff_day3		0.489844	132.27	1.74962	122.421	0.69522	98.2623	2.39189	122.182		118.784	14.466	4	7.23302			132.27	122.421	98.2623	122.182		0.0402929
C2C12_CMV-mut8_diff_day3		0.422702	114.141	1.75621	122.882	0.649526	91.8038	1.99128	101.718		107.636	13.6679	4	6.83396			114.141	122.882	91.8038	101.718		0.172627
C2C12_CMV-betaminus_day3						0.279812	39.5486	0.854731	43.6612		41.6049	2.90806	2	2.05631					39.5486	43.6612		0.0112042
	MyoD	myoD/actin
C2C12_CMV-wt_diff_day4		1.04659	100	2.16299	100			1.13058	100		100	0	3	0			100	100	100
C2C12_CMV-mut1_diff_day4		0.908736	86.828	2.09625	96.9148			1.03198	91.2792		91.674	5.05497	3	2.91849			86.828	96.9148	91.2792			0.0520221
C2C12_CMV-mut2_diff_day4		1.01319	96.808	2.04186	94.4			1.12024	99.0854		96.7645	2.34298	3	1.35272			96.808	94.4	99.0854			0.069603
C2C12_CMV-mut3_diff_day4		1.00037	95.5831	2.2297	103.084			1.04173	92.1411		96.9361	5.59565	3	3.23065			95.5831	103.084	92.1411			0.22152
C2C12_CMV-mut4_diff_day4		0.832827	79.5751	1.85622	85.8176			0.828547	73.2853		79.5593	6.26617	3	3.61778			79.5751	85.8176	73.2853			0.014963
C2C12_CMV-mut5_diff_day4		1.17977	112.725	2.25673	104.334			1.12706	99.6884		105.582	6.60715	3	3.81464			112.725	104.334	99.6884			0.140454
C2C12_CMV-mut6_diff_day4		0.693723	66.2839	1.19611	55.2988			0.875951	77.4781		66.3536	11.0898	3	6.40272			66.2839	55.2988	77.4781			0.0171783
C2C12_CMV-mut7_diff_day4		0.874117	83.5202	1.19812	55.3919			1.26342	111.749		83.5539	28.1788	3	16.269			83.5202	55.3919	111.749			0.209241
C2C12_CMV-mut8_diff_day4		0.857613	81.9434	1.62571	75.1602			1.09126	96.5221		84.5419	10.9154	3	6.30201			81.9434	75.1602	96.5221			0.0668374
C2C12_CMV-betaminus_day4				1.51342	69.969			1.13638	100.513		85.2412	21.5981	2	15.2722				69.969	100.513			0.255441
	MyoD	myoD/actin
C2C12_CMV-wt_diff_day5		0.814325	100	2.09101	100			1.23815	100		100	0	3	0			100	100	100
C2C12_CMV-mut1_diff_day5		0.608829	74.7649	1.50307	71.8824			0.832626	67.2477		71.2983	3.79249	3	2.18959			74.7649	71.8824	67.2477			0.00288477
C2C12_CMV-mut2_diff_day5		0.718574	88.2417	1.68968	80.807			1.10071	88.8997		85.9828	4.49442	3	2.59486			88.2417	80.807	88.8997			0.0163013
C2C12_CMV-mut3_diff_day5		0.594271	72.9771	1.29909	62.1274			0.891703	72.0191		69.0412	6.00668	3	3.46796			72.9771	62.1274	72.0191			0.00615839
C2C12_CMV-mut4_diff_day5		0.639412	78.5204	1.49723	71.6032			0.690058	55.7331		68.6189	11.6831	3	6.74525			78.5204	71.6032	55.7331			0.0216141
C2C12_CMV-mut5_diff_day5		0.862586	105.926	1.29918	62.1317			0.979046	79.0734		82.3772	22.0835	3	12.7499			105.926	62.1317	79.0734			0.150518
C2C12_CMV-mut6_diff_day5		0.694957	85.3414	1.16794	55.8553			0.967911	78.174		73.1236	15.3782	3	8.8786			85.3414	55.8553	78.174			0.0469983
C2C12_CMV-mut7_diff_day5		0.909205	111.651	1.48972	71.2439			1.01789	82.2108		88.3687	20.8957	3	12.0641			111.651	71.2439	82.2108			0.218354
C2C12_CMV-mut8_diff_day5		0.492546	60.4851	1.18232	56.5433			0.841666	67.9778		61.6687	5.8084	3	3.35348			60.4851	56.5433	67.9778			0.00378359
C2C12_CMV-betaminus_day5				1.09741	52.4826			1.03348	83.4698		67.9762	21.9113	2	15.4936				52.4826	83.4698			0.143436

## Sheet: Fig3_C
Sample	Date	20150916		20151028		20160715
	desmin	desmin/actin	%	desmin/actin	%	desmin/actin	%		Átlag	SD	n	SE							t-test
C2C12_CMV-wt_diff_day1		0.338952	100	4.5532	100	0.525017	100		100	0	3	0			100	100	100
C2C12_CMV-mut1_diff_day1		0.394313	116.333	4.71153	103.477	0.565998	107.806		109.205	6.54119	3	3.77656			116.333	103.477	107.806		0.0675205
C2C12_CMV-mut2_diff_day1		0.234276	69.1179	5.05675	111.059	0.31208	59.442		79.873	27.4379	3	15.8413			69.1179	111.059	59.442		0.165845
C2C12_CMV-mut3_diff_day1		0.255291	75.3177	3.39838	74.6371	0.389208	74.1325		74.6958	0.594779	3	0.343396			75.3177	74.6371	74.1325		9.20564e-05
C2C12_CMV-mut4_diff_day1		0.249328	73.5586	3.07007	67.4266	0.408605	77.827		72.9374	5.22794	3	3.01835			73.5586	67.4266	77.827		0.00610602
C2C12_CMV-mut5_diff_day1		1.02445	302.242	6.71294	147.433	0.907948	172.937		207.537	83.0019	3	47.9212			302.242	147.433	172.937		0.0769935
C2C12_CMV-mut6_diff_day1		0.69746	205.77	8.63879	189.73	0.885775	168.714		188.071	18.5837	3	10.7293			205.77	189.73	168.714		0.00725948
C2C12_CMV-mut7_diff_day1		0.695711	205.254	8.08038	177.466	0.898056	171.053		184.591	18.1796	3	10.496			205.254	177.466	171.053		0.00752458
C2C12_CMV-mut8_diff_day1		1.07143	316.102	14.0934	309.528	1.70313	324.395		316.675	7.45037	3	4.30148			316.102	309.528	324.395		0.000196939
C2C12_CMV-betaminus_diff_day1				2.86004	62.8138	0.285057	54.2948		58.5543	6.02382	2	4.25949				62.8138	54.2948		0.0325991
	desmin	desmin/actin	%
C2C12_CMV-wt_diff_day2		0.455923	100	4.71555	100	1.24137	100		100	0	3	0			100	100	100
C2C12_CMV-mut1_diff_day2		0.635361	139.357	4.99459	105.917	1.96294	158.127		134.467	26.4459	3	15.2686			139.357	105.917	158.127		0.0762838
C2C12_CMV-mut2_diff_day2		0.655339	143.739	7.80302	165.474	2.1358	172.052		160.421	14.8172	3	8.55473			143.739	165.474	172.052		0.0097314
C2C12_CMV-mut3_diff_day2		0.819736	179.797	3.79534	80.4856	2.48358	200.067		153.45	63.9965	3	36.9484			179.797	80.4856	200.067		0.142466
C2C12_CMV-mut4_diff_day2		0.869465	190.704	5.38655	114.229	2.8779	231.832		178.922	59.6799	3	34.4562			190.704	114.229	231.832		0.0745591
C2C12_CMV-mut5_diff_day2		0.977425	214.384	9.70526	205.814	3.48175	280.475		233.558	40.8572	3	23.5889			214.384	205.814	280.475		0.0149034
C2C12_CMV-mut6_diff_day2		0.649526	142.464	5.39842	114.481	3.49112	281.23		179.392	89.2974	3	51.5559			142.464	114.481	281.23		0.131736
C2C12_CMV-mut7_diff_day2		0.677257	148.546	4.97634	105.53	3.66843	295.513		183.197	99.6187	3	57.5149			148.546	105.53	295.513		0.142476
C2C12_CMV-mut8_diff_day2		0.747297	163.909	20.6196	437.267	3.27794	264.057		288.411	138.297	3	79.8458			163.909	437.267	264.057		0.0711255
C2C12_CMV-betaminus_diff_day2		0.407781	89.4406			0.788095	63.4857		76.4631	18.3529	2	12.9775			89.4406		63.4857		0.160394
	desmin	desmin/actin	%
C2C12_CMV-wt_diff_day3		0.448114	100	3.2583	100	0.335579	100		100	0	3	0			100	100	100
C2C12_CMV-mut1_diff_day3		0.595621	132.917	3.65188	112.079	0.465505	138.717		127.904	14.0083	3	8.08772			132.917	112.079	138.717		0.0373562
C2C12_CMV-mut2_diff_day3		0.610676	136.277	2.90439	89.1383	0.435586	129.801		118.405	25.5521	3	14.7525			136.277	89.1383	129.801		0.169222
C2C12_CMV-mut3_diff_day3		0.493758	110.186	3.79414	116.445	0.521797	155.491		127.374	24.5506	3	14.1743			110.186	116.445	155.491		0.0965943
C2C12_CMV-mut4_diff_day3		0.521016	116.269	1.69984	52.1696	0.209459	62.4172		76.9518	34.4327	3	19.8797			116.269	52.1696	62.4172		0.183005
C2C12_CMV-mut5_diff_day3		0.900003	200.842	4.9956	153.319	0.954995	284.581		212.914	66.4584	3	38.3698			200.842	153.319	284.581		0.0493386
C2C12_CMV-mut6_diff_day3		0.675201	150.676	2.89396	88.8181	0.643041	191.621		143.705	51.7549	3	29.8807			150.676	88.8181	191.621		0.140544
C2C12_CMV-mut7_diff_day3		0.326547	72.8713	1.61421	49.5416	0.297269	88.5838		70.3322	19.6446	3	11.3418			72.8713	49.5416	88.5838		0.0601659
C2C12_CMV-mut8_diff_day3		0.898119	200.422	7.70284	236.407	0.652853	194.545		210.458	22.6636	3	13.0848			200.422	236.407	194.545		0.00687206
C2C12_CMV-betaminus_diff_day3		0.401857	89.6772			0.287962	85.8104		87.7438	2.73425	2	1.9334			89.6772		85.8104		0.0498029
	desmin	desmin/actin	%
C2C12_CMV-wt_diff_day4		0.337563	100	3.01368	100	1.71657	100		100	0	3	0			100	100	100
C2C12_CMV-mut1_diff_day4		0.329339	97.5637	1.63567	54.275	0.928582	54.095		68.6446	25.0449	3	14.4597			97.5637	54.275	54.095		0.0811939
C2C12_CMV-mut2_diff_day4		0.495892	146.904	1.46072	48.4697	1.54197	89.8286		95.0673	49.4256	3	28.5359			146.904	48.4697	89.8286		0.439336
C2C12_CMV-mut3_diff_day4		0.340974	101.011	2.29427	76.1286	2.01871	117.601		98.2469	20.874	3	12.0516			101.011	76.1286	117.601		0.44884
C2C12_CMV-mut4_diff_day4		0.40003	118.505	1.51626	50.3127	1.20505	70.2008		79.6729	35.0692	3	20.2472			118.505	50.3127	70.2008		0.210568
C2C12_CMV-mut5_diff_day4		0.351631	104.168	3.25717	108.08	2.44325	142.333		118.193	20.9969	3	12.1226			104.168	108.08	142.333		0.136106
C2C12_CMV-mut6_diff_day4		0.43371	128.483	1.09242	36.2488	1.62449	94.6354		86.4556	46.6579	3	26.9379			128.483	36.2488	94.6354		0.332505
C2C12_CMV-mut7_diff_day4		0.1533	45.4138	0.985099	32.6876	0.992104	57.7956		45.299	12.5544	3	7.24828			45.4138	32.6876	57.7956		0.00855442
C2C12_CMV-mut8_diff_day4		0.625121	185.187	3.3075	109.75	2.06242	120.147		138.361	40.8839	3	23.6043			185.187	109.75	120.147		0.122814
C2C12_CMV-betaminus_diff_day4		0.435953	129.147			1.2288	71.5843		100.366	40.7031	2	28.7815			129.147		71.5843		0.495955
	desmin	desmin/actin	%
C2C12_CMV-wt_diff_day5		0.512956	100	3.7032	100	0.862094	100		100	0	3	0			100	100	100
C2C12_CMV-mut1_diff_day5		0.691183	134.745	4.14653	111.972	0.689325	79.9594		108.892	27.5223	3	15.89			134.745	111.972	79.9594		0.316031
C2C12_CMV-mut2_diff_day5		0.579403	112.954	4.26308	115.119	0.952696	110.51		112.861	2.30601	3	1.33138			112.954	115.119	110.51		0.00527392
C2C12_CMV-mut3_diff_day5		0.339941	66.2709	2.07227	55.959	0.725928	84.2053		68.8117	14.2935	3	8.25235			66.2709	55.959	84.2053		0.031712
C2C12_CMV-mut4_diff_day5		0.233872	45.593	3.94607	106.558	0.709776	82.3317		78.1611	30.696	3	17.7223			45.593	106.558	82.3317		0.171526
C2C12_CMV-mut5_diff_day5		0.187543	36.5611	1.42574	38.5001	0.31151	36.1341		37.0651	1.26095	3	0.728012			36.5611	38.5001	36.1341		6.68924e-05
C2C12_CMV-mut6_diff_day5		0.192928	37.611	1.6519	44.6073	0.39924	46.3105		42.8429	4.61036	3	2.66179			37.611	44.6073	46.3105		0.00108086
C2C12_CMV-mut7_diff_day5		0.133786	26.0813	1.52157	41.088	0.431854	50.0937		39.0876	12.1305	3	7.00357			26.0813	41.088	50.0937		0.00648169
C2C12_CMV-mut8_diff_day5		0.417188	81.3301	3.10327	83.7997	0.671261	77.8641		80.998	2.98172	3	1.7215			81.3301	83.7997	77.8641		0.00405392
C2C12_CMV-betaminus_diff_day5		0.272617	53.1462			0.347021	40.2533		46.6997	9.11667	2	6.44646			53.1462		40.2533		0.0383122

## Sheet: Fig4_B
n cells counted exp1 CYCLING	n cells counted exp2 CYCLING	n cells counted exp3 CYCLING	n cells counted exp4 CYCLING		total n cells counted CYC
40	38	50	53		181
62	59	71	80		272
79	62	70	77		288
42	55	54	78		229
n cells counted exp1 DIFF	n cells counted exp2 DIFF	n cells counted exp3 DIFF			total n cells counted DIFF
50	48	51			149
44	47	61			152
50	51	52			153
66	54	50			170
	experiment 1		experiment 2		experiment 3		experiment 4
cycling	diffuse	aggregates	diffuse	aggregates	diffuse	aggregates	diffuse	aggregates
WT	37	3	33	5	44	6	49	4
#3	49	13	49	10	65	6	68	12
#4	47	32	34	28	60	10	68	9
#8	24	18	43	12	44	10	62	16
	experiment 1		experiment 2		experiment 3
differentiated	diffuse	aggregates	diffuse	aggregates	diffuse	aggregates
WT	50	0	40	8	48	3
#3	40	4	45	2	57	4
#4	48	2	47	4	51	1
#8	40	26	37	17	40	10
	experiment 1		experiment 2		experiment 3		experiment 4
cycling	diffuse	aggregates	diffuse	aggregates	diffuse	aggregates	diffuse	aggregates
WT	92.5	7.5	86.8421	13.1579	88	12	92.4528	7.54717
#3	79.0323	20.9677	83.0508	16.9492	91.5493	8.4507	85	15
#4	59.4937	40.5063	54.8387	45.1613	85.7143	14.2857	88.3117	11.6883
#8	57.1429	42.8571	78.1818	21.8182	81.4815	18.5185	79.4872	20.5128
	experiment 1		experiment 2		experiment 3
differentiated	diffuse	aggregates	diffuse	aggregates	diffuse	aggregates
WT	100	0	83.3333	16.6667	94.1176	5.88235
#3	90.9091	9.09091	95.7447	4.25532	93.4426	6.55738
#4	96	4	92.1569	7.84314	98.0769	1.92308
#8	60.6061	39.3939	68.5185	31.4815	80	20

## Sheet: Fig4_C_wt
TIME_CORRECT	curve 1	curve 2	curve 3
-11.843	1	1	1
-10.842	1.028	0.987	0.975
-9.842	1.024	1.002	0.954
-8.84	1.021	1.015	0.995
-7.842	1.016	1.011	0.938
-6.842	1.031	1.012	0.927
-5.84	1.02	0.999	0.939
-4.842	1.018	0.993	0.951
-3.842	1.024	1.015	0.972
-2.84	1.025	1.019	0.964
0	0.475	0.58	0.74
0.998	0.574	0.653	0.782
2	0.635	0.695	0.809
3	0.669	0.735	0.797
4	0.697	0.745	0.803
5	0.717	0.778	0.846
6	0.737	0.793	0.862
6.998	0.76	0.779	0.847
7.998	0.77	0.788	0.844
9	0.78	0.798	0.91
10	0.789	0.805	0.855
10.998	0.778	0.822	0.899
12	0.786	0.815	0.881
13	0.802	0.822	0.931
14	0.806	0.824	0.884
15	0.813	0.835	0.885
16	0.81	0.845	0.923
16.998	0.819	0.867	0.918
18	0.827	0.856	0.898
19	0.837	0.862	0.95
19.998	0.832	0.863	0.921
21	0.827	0.868	0.921
22	0.827	0.878	0.914
22.998	0.836	0.861	0.936
24	0.844	0.862	0.912
25	0.843	0.868	0.918
25.998	0.852	0.878	0.94
26.998	0.837	0.874	0.938
28	0.847	0.88	0.945
29	0.838	0.88	0.935
30	0.852	0.885	0.931
31	0.852	0.884	0.959
31.998	0.859	0.888	0.918
33	0.86	0.888	0.951
34	0.856	0.905	0.927
35	0.869	0.904	0.943
36	0.848	0.931	0.944
37	0.866	0.905	0.941
37.998	0.848	0.91	0.909
38.998	0.875	0.9	0.916
39.998	0.864	0.9	0.972
40.998	0.864	0.912	0.925
41.998	0.861	0.907	0.96
43	0.861	0.896	0.94
44	0.856	0.902	0.922
45	0.853	0.903	0.959
46	0.872	0.904	0.935
47	0.877	0.929	0.94
48	0.865	0.943	0.92
49	0.865	0.927	0.926
50	0.852	0.948	0.935
51	0.861	0.952	0.908
52	0.876	0.95	0.911
53	0.858	0.945	0.959
53.998	0.872	0.95	0.963
54.998	0.878	0.96	0.919
55.998	0.876	0.963	0.93
57	0.87	0.973	0.917
58	0.894	0.974	0.915
59	0.881	0.956	0.917
59.999	0.888	0.955	0.922
60.998	0.874	0.95	0.916
61.998	0.879	0.966	0.932
62.999	0.885	0.965	0.884
63.999	0.872	0.968	0.944
64.998	0.879	0.966	0.92
65.999	0.886	0.971	0.933
66.998	0.865	0.966	0.936
67.998	0.88	0.972	0.926
68.999	0.881	0.975	0.921
69.999	0.892	0.979	0.932
70.999	0.878	0.974	0.95
71.999	0.893	0.978	0.898
72.999	0.89	0.986	0.925
73.999	0.894	0.978	0.948
74.999	0.892	0.965	0.903
75.999	0.88	0.978	0.976
76.999	0.889	0.995	0.973
77.999	0.893	0.969	0.94
78.999	0.894	0.974	0.924
79.997	0.891	0.969	0.954
80.997	0.894	0.989	0.958
81.999	0.897	1.001	0.945
82.997	0.91	1.015	0.931
83.999	0.904	1.006	0.935
84.999	0.904	1	0.958
85.999	0.903	1.003	0.962
86.999	0.895	1.005	0.935
87.999	0.907	1.004	0.948
88.999	0.904	0.985	0.96
89.999	0.909	0.996	0.938
90.999	0.904	0.989	0.977
91.999	0.92	1.001	0.959
92.999	0.921	0.977	0.925
93.999	0.915	1.01	0.945
94.999	0.92	0.997	0.967
95.999	0.92	0.997	0.931
96.999	0.919	1.011	0.937
97.999	0.931	0.995	0.93
98.999	0.928	1.011	0.93
99.999	0.919	1.015	0.937
100.999	0.924	1.007	0.951
101.999	0.933	1.015	0.94
102.999	0.936	1.009	0.965
103.999	0.934	0.996	0.938
104.997	0.945	1.004	0.954
105.999	0.934	1.002	0.944
106.999	0.923	1.01	0.93
107.999	0.929	1.014	0.968
108.997	0.933	1.012	0.961
109.997	0.92	1.022	0.939
110.997	0.925	1.032	0.935
111.999	0.937	1.012	0.972
112.997	0.924	1.037	0.906
113.997	0.945	1.042	0.955
114.997	0.949	1.024	0.888
115.999	0.933	1.026	0.9
116.999	0.926	1.024	0.914
117.997	0.936	1.015	0.894
118.999	0.934	1.034	0.881

[truncated: 27 more sheets: Fig4_C_var3, Fig4_C_var4, Fig4_C_var8, Fig4_D_wt, Fig4_D_var3, Fig4_D_var4, Fig4_D_var8, Fig5_A_WT, Fig5_A_var3, Fig5_A_var4, Fig5_A_var8, FigS1_A, FigS1_B, FigS3_A, FigS3_B, FigS3_C, FigS4_B_wt, FigS4_B_var3, FigS4_B_var4, FigS4_B_var8 …]
